# Supplementary material for: Integrated Transcriptional and Metabolomic Analysis of Factors Influencing Root Tuber Enlargement during Early Sweet Potato Development
Source: Genes (Basel). 2024 Oct 14;15(10):1319. doi: 10.3390/genes15101319 (PMC11507034; doi:10.3390/genes15101319)
Supplement: Supplementary file 1 [file genes-15-01319-s001.zip]

Archive with 11 entries (11 files):
- Figure S1.pdf
- Figure S2.pdf
- Figure S3.pdf
- Figure S4.pdf
- Figure S5.pdf
- Table S1.pdf
- Table S2.pdf
- Table S3.pdf
- Table S4.pdf
- Table S5.pdf
- Table S6.pdf
